# Supplementary material for: Metagenomic analysis through the extended Burrows-Wheeler transform
Source: BMC Bioinformatics. 2020 Sep 16;21(Suppl 8):299. doi: 10.1186/s12859-020-03628-w (PMC7493373; doi:10.1186/s12859-020-03628-w)
Supplement: Supplementary file 1 — Additional file 1 Table S1. Classifier comparison of accuracy on simulated data. Table S2. Comparison of LiME accuracy using various parameter values Table S3. Comparison of computational performance. Table S4. Thread scaling evaluation results. Table S5. Microbiome comparison results [file 12859_2020_3628_MOESM1_ESM.xlsx]

## Sheet: Table of Contents
Supplementary Tables for "Metagenomic analysis through the extended Burrows-Wheeler transform"
Veronica Guerrini, Felipe A. Louza, Giovanna Rosone
Table of Contents
Table S1. Classifier comparison of accuracy on simulated data
Table S2. Comparison of LiME accuracy using various parameter values
Table S3. Comparison of computational performance.
Table S4. Thread scaling evaluation results.
Table S5. Microbiome comparison results

## Sheet: S1 - Classifier Comparison
Table S1. Classifier comparison of accuracy on simalated data.
The exact numbers of TP, FP, TN, and FN are reported with the relative sensitivity, precision, F1 score and specificity percentages for the simulated data setA2 and setB2.
Set A2
	Clark-S	Centrifuge	LiME^ebwt	LiME^DA	Magic-BLAST	Kraken2	taxMaps
TN	5726336	5712085	5726294	5722596	5726358	5726261	5726358
TP	19789944	19897787	19900100	19959973	19808789	19558668	19952885
FP	187408	82995	28476	63477	40653	16791	126586
FN	1483830	1494651	1532648	1441472	1611718	1885798	1381689
Sen %	93.02507397	93.01318064	92.84903644	93.26460433	92.47581768	91.20613216	93.52370945
Prec %	99.06189769	99.58462587	99.85710971	99.6829867	99.79519324	99.91422423	99.36957503
F1 %	95.94862453	96.18679426	96.22564307	96.36704209	95.99618841	95.36179308	96.3580592
Spec %	99.99961581	99.75074908	99.99888236	99.93430379	100	99.99830608	100
Set B2
	Clark-S	Centrifuge	LiME^ebwt	LiME^DA	Magic-BLAST	Kraken2	taxMaps
TN	5406642	5393260	5406601	5403214	5406659	5406577	5406659
TP	18644316	18766021	18749285	18802010	18670095	18238276	18814098
FP	167726	72165	21965	45495	42947	21966	90386
FN	1437348	1424586	1478181	1405313	1536331	1989213	1344889
Sen %	92.84248556	92.94431317	92.6922087	93.04552612	92.3968197	90.16579369	93.32858839
Prec %	99.10841152	99.61692171	99.88298595	99.75861526	99.77049696	99.87970587	99.52188063
F1 %	95.87317804	96.16500823	96.15334515	96.28520192	95.94219017	94.7744932	96.32578733
Spec %	99.99968557	99.75217597	99.99892725	99.93628228	100	99.99848335	100

## Sheet: S2 - Parameter sweeps
Table S2. Comparison of LiME accuracy using various parameter values.
Accuracy is evaluated on the simulated data setA2 and setB2. The values selected for the comparison with other classifiers are highlighted.
Cluster number is shown for each tested alpha.
SetA2 - LiME^eBWT
TP									Sensitivity
	beta	0.15	0.2	0.25	0.3	0.35	0.4			beta	0.15	0.2	0.25	0.3	0.35	0.4
alpha									alpha
16		20014561	19943528	19900100	19860943	19810413	19669605		16		93.3847394	93.0525249	92.8490364	92.6645624	92.4260679	91.7638538
17		19968901	19915114	19862300	19817698	19741286	19589943		17		93.115265	92.864148	92.6170386	92.4078851	92.0501158	91.3417044
18		19936764	19886857	19844143	19793338	19663447	19446433		18		92.9442294	92.7113191	92.5116369	92.2740615	91.6669363	90.653191
19		19911219	19863776	19817164	19746217	19613728	19358875		19		92.8169574	92.595528	92.377754	92.0464508	91.4277915	90.2381956
20		19889018	19841201	19784313	19688322	19504177	19166438		20		92.7107395	92.487483	92.2219063	91.7736444	90.9140009	89.3381882
21		19867914	19815866	19743726	19612540	19364824	18926874		21		92.6110788	92.3681037	92.0312741	91.4188446	90.2628502	88.2198475
22		19859288	19803175	19721061	19570091	19291418	18807340		22		92.5703738	92.3084994	91.9251374	91.2204607	89.9201597	87.6620188
FP									Precision
	beta	0.15	0.2	0.25	0.3	0.35	0.4			beta	0.15	0.2	0.25	0.3	0.35	0.4
alpha									alpha
16		36357	29140	28476	28007	27367	26136		16		99.8186766	99.8541006	99.8571097	99.8591831	99.8620461	99.8673013
17		16151	15754	15540	15265	14923	14283		17		99.9191846	99.9209568	99.9218225	99.9230322	99.9244643	99.9271433
18		10939	10860	10731	10562	10190	9700		18		99.9451616	99.9454209	99.9459528	99.9466671	99.9482048	99.9501443
19		9027	8962	8848	8712	8462	8077		19		99.9546843	99.954903	99.9553718	99.9558996	99.9568754	99.9582949
20		8394	8310	8217	8027	7724	7358		20		99.9578136	99.958135	99.9584843	99.9592463	99.9604139	99.9616247
21		8096	8012	7881	7662	7346	6947		21		99.9592675	99.9595841	99.9600994	99.9609484	99.9620796	99.963309
22		7981	7908	7767	7540	7219	6783		22		99.9598284	99.9600829	99.9606312	99.9614867	99.9625932	99.9639473
FN									F1 score
	beta	0.15	0.2	0.25	0.3	0.35	0.4			beta	0.15	0.2	0.25	0.3	0.35	0.4
alpha									alpha
16		1417807	1489021	1532648	1572216	1623381	1765420		16		96.4945786	96.3334065	96.2256431	96.1274411	96.0002785	95.6442435
17		1476456	1530314	1583322	1628197	1704951	1856934		17		96.3973153	96.2633968	96.1308614	96.018635	95.8257964	95.4417376
18		1513480	1563444	1606286	1657260	1787523	2005027		18		96.3176459	96.1925527	96.0852073	95.957236	95.6286196	95.0749314
19		1540916	1588422	1635148	1706231	1838970	2094208		19		96.2536771	96.134576	96.0172898	95.8382622	95.5022835	94.8498697
20		1563748	1611649	1668630	1764811	1949259	2287364		20		96.1979801	96.0778053	95.9344702	95.6917125	95.2228319	94.3518147
21		1585150	1637282	1709553	1840958	2088990	2527339		21		96.1449753	96.01402	95.8319652	95.4992611	94.8651917	93.7251563
22		1593891	1650077	1732332	1883529	2162523	2647037		22		96.1232947	95.9820387	95.7746354	95.3911495	94.6758166	93.4096875
TN									Specificity
	beta	0.15	0.2	0.25	0.3	0.35	0.4			beta	0.15	0.2	0.25	0.3	0.35	0.4
alpha									alpha
16		5718793	5725829	5726294	5726352	5726357	5726357		16		99.8678916	99.990762	99.9988824	99.9998952	99.9999825	99.9999825
17		5726010	5726336	5726356	5726358	5726358	5726358		17		99.9939228	99.9996158	99.9999651	100	100	100
18		5726335	5726357	5726358	5726358	5726358	5726358		18		99.9995983	99.9999825	100	100	100	100
19		5726356	5726358	5726358	5726358	5726358	5726358		19		99.9999651	100	100	100	100	100
20		5726358	5726358	5726358	5726358	5726358	5726358		20		100	100	100	100	100	100
21		5726358	5726358	5726358	5726358	5726358	5726358		21		100	100	100	100	100	100
22		5726358	5726358	5726358	5726358	5726358	5726358		22		100	100	100	100	100	100
SetA2 - LiME^DA
TP									Sensitivity
	beta	0.15	0.2	0.25	0.3	0.35	0.4			beta	0.15	0.2	0.25	0.3	0.35	0.4
alpha									alpha
16		20086619	20008358	19959973	19920718	19880678	19798006		16		93.8626354	93.4920807	93.2646043	93.0787292	92.8874123	92.4924709
17		20014200	19955614	19899772	19860613	19810090	19708435		17		93.3831117	93.10912	92.847571	92.6630876	92.4246084	91.946666
18		19968460	19914692	19872021	19829680	19740917	19589610		18		93.1131348	92.8621153	92.6625011	92.4640663	92.0483266	91.3400879
19		19936336	19886447	19843757	19792966	19698003	19514293		19		92.9421821	92.7093558	92.5097857	92.2722757	91.8282818	90.9700165
20		19910804	19863375	19816794	19745869	19613413	19358583		20		92.8149882	92.5936199	92.3759862	92.04479	91.4262933	90.2367966
21		19888591	19840799	19783933	19687980	19503861	19166161		21		92.7086972	92.485566	92.2200877	91.7720118	90.9124898	89.3368554
22		19880265	19829250	19765051	19653541	19440728	19059568		22		92.6686596	92.4305339	92.1308351	91.6101994	90.6169816	88.8387892
FP									Precision
	beta	0.15	0.2	0.25	0.3	0.35	0.4			beta	0.15	0.2	0.25	0.3	0.35	0.4
alpha									alpha
16		176936	76637	63477	60029	58399	56192		16		99.1268265	99.6184365	99.6829867	99.6995658	99.7071128	99.7169767
17		36369	29545	28491	28022	27378	26523		17		99.8186136	99.8521653	99.8570322	99.8591055	99.8619884	99.865604
18		16134	15739	15571	15338	14907	14268		18		99.9192678	99.9210303	99.921705	99.9227111	99.9245438	99.9272185
19		10927	10848	10719	10550	10249	9814		19		99.9452206	99.94548	99.9460122	99.9467266	99.9479964	99.9497339
20		9019	8953	8838	8703	8455	8068		20		99.9547235	99.9549474	99.9554213	99.9559444	99.9569103	99.9583408
21		8382	8300	8206	8018	7715	7348		21		99.957873	99.9581845	99.9585391	99.9592912	99.9604594	99.9616763
22		8098	8022	7918	7718	7424	7054		22		99.9592827	99.959561	99.9599554	99.9607451	99.9618267	99.9630034
FN									F1 score
	beta	0.15	0.2	0.25	0.3	0.35	0.4			beta	0.15	0.2	0.25	0.3	0.35	0.4
alpha									alpha
16		1313397	1392768	1441472	1481291	1522306	1606986		16		96.422935	96.4580805	96.3670421	96.2754535	96.176521	95.9689514
17		1418155	1476888	1532961	1572531	1623693	1726203		17		96.4936801	96.3628245	96.2248201	96.1266116	95.9994646	95.7426689
18		1476914	1530751	1573570	1616143	1705336	1857282		18		96.3962125	96.2623388	96.15529	96.0488066	95.8248634	95.4408894
19		1513920	1563866	1606684	1657644	1752908	1937053		19		96.3165739	96.1915233	96.0842362	95.9562978	95.7162467	95.2486993
20		1541339	1588832	1635528	1706588	1839292	2094509		20		96.2526364	96.1335681	96.0163578	95.8373825	95.5014821	94.8491175
21		1564187	1612061	1669021	1765162	1949584	2287651		21		96.1969082	96.0767938	95.9335114	95.6908455	95.2220237	94.3510944
22		1572797	1623888	1688191	1799901	2013008	2394538		22		96.1760026	96.0477263	95.885848	95.6034728	95.0602965	94.0731766
TN									Specificity
	beta	0.15	0.2	0.25	0.3	0.35	0.4			beta	0.15	0.2	0.25	0.3	0.35	0.4
alpha									alpha
16		5610566	5709755	5722596	5725480	5726135	5726334		16		97.977912	99.71006	99.9343038	99.9846674	99.9961057	99.9995809
17		5718794	5725471	5726294	5726352	5726357	5726357		17		99.8679091	99.9845102	99.9988824	99.9998952	99.9999825	99.9999825
18		5726010	5726336	5726356	5726357	5726358	5726358		18		99.9939228	99.9996158	99.9999651	99.9999825	100	100
19		5726335	5726357	5726358	5726358	5726358	5726358		19		99.9995983	99.9999825	100	100	100	100
20		5726356	5726358	5726358	5726358	5726358	5726358		20		99.9999651	100	100	100	100	100
21		5726358	5726358	5726358	5726358	5726358	5726358		21		100	100	100	100	100	100
22		5726358	5726358	5726358	5726358	5726358	5726358		22		100	100	100	100	100	100
SetB2 - LiME^eBWT
TP									Sensitivity
	beta	0.15	0.2	0.25	0.3	0.35	0.4			beta	0.15	0.2	0.25	0.3	0.35	0.4
alpha									alpha
16		18859626	18791750	18749285	18709084	18654029	18500455		16		93.2390463	92.9029406	92.6922087	92.4921975	92.2178289	91.454472
17		18818882	18767203	18714799	18667387	18583738	18420274		17		93.0004182	92.7447478	92.4851717	92.2498353	91.8350593	91.024833
18		18788668	18740134	18696998	18642105	18500803	18270597		18		92.8370886	92.5971801	92.3835974	92.1115422	91.4117542	90.2722501
19		18763338	18716356	18667980	18590793	18448209	18179037		19		92.7068591	92.4745133	92.2349757	91.8527879	91.1469084	89.8151622
20		18740123	18692317	18631350	18527549	18331951	17978951		20		92.5900071	92.3535365	92.0515833	91.5379305	90.5699405	88.8238239
21		18718129	18664901	18586966	18446456	18184799	17731504		21		92.4803308	92.2169381	91.8311572	91.1358114	89.8413484	87.5996102
22		18708203	18650361	18561633	18400931	18108316	17609994		22		92.4306868	92.1444316	91.7052851	90.9101109	89.4627531	86.9984502
FP									Precision
	beta	0.15	0.2	0.25	0.3	0.35	0.4			beta	0.15	0.2	0.25	0.3	0.35	0.4
alpha									alpha
16		29210	22555	21965	21638	21150	20231		16		99.8453584	99.8801178	99.8829859	99.8844786	99.8867481	99.8907654
17		14455	14066	13916	13687	13378	12836		17		99.9232478	99.9251062	99.925697	99.9267333	99.9280641	99.9303644
18		11076	11033	10934	10753	10397	9934		18		99.9410843	99.941161	99.9415542	99.942352	99.943834	99.945658
19		9948	9898	9784	9603	9291	8874		19		99.9470098	99.9471437	99.9476169	99.9483721	99.9496627	99.9512093
20		9476	9415	9254	9076	8716	8237		20		99.9494603	99.9496571	99.9503557	99.9510375	99.9524772	99.9542063
21		9254	9164	9003	8750	8360	7840		21		99.9505857	99.9509266	99.9515863	99.9525879	99.9540487	99.9558045
22		9122	9017	8846	8576	8194	7640		22		99.9512644	99.9516758	99.9523653	99.9534154	99.9547705	99.9566344
FN									F1 score
	beta	0.15	0.2	0.25	0.3	0.35	0.4			beta	0.15	0.2	0.25	0.3	0.35	0.4
alpha									alpha
16		1367550	1435543	1478181	1518659	1574195	1728687		16		96.4291861	96.2652707	96.1533452	96.0463098	95.8992148	95.4866432
17		1416384	1468124	1520660	1568299	1652257	1816263		17		96.3376244	96.2011294	96.0615718	95.9349494	95.7107866	95.2699361
18		1449653	1498208	1541441	1596515	1738173	1968842		18		96.2581931	96.12911	96.0140702	95.8673003	95.4875818	94.8629867
19		1476090	1523119	1571609	1648977	1791873	2061462		19		96.1908879	96.06573	95.936535	95.7297299	95.3455386	94.6124859
20		1499775	1547641	1608769	1712748	1908706	2262185		20		96.1290832	96.0015706	95.8384956	95.5596682	95.0301809	94.0608906
21		1521990	1575308	1653404	1794167	2056214	2510029		21		96.0704589	95.9283013	95.7194549	95.3407976	94.6282855	93.3706928
22		1532048	1589995	1678894	1839866	2132863	2631739		22		96.0439787	95.8894012	95.6513882	95.2175227	94.4181804	93.0284651
TN									Specificity
	beta	0.15	0.2	0.25	0.3	0.35	0.4			beta	0.15	0.2	0.25	0.3	0.35	0.4
alpha									alpha
16		5399646	5406184	5406601	5406651	5406658	5406659		16		99.8702896	99.9912145	99.9989272	99.999852	99.9999815	100
17		5406311	5406639	5406657	5406659	5406659	5406659		17		99.9935635	99.9996301	99.999963	100	100	100
18		5406635	5406657	5406659	5406659	5406659	5406659		18		99.9995561	99.999963	100	100	100	100
19		5406656	5406659	5406659	5406659	5406659	5406659		19		99.9999445	100	100	100	100	100
20		5406658	5406659	5406659	5406659	5406659	5406659		20		99.9999815	100	100	100	100	100
21		5406659	5406659	5406659	5406659	5406659	5406659		21		100	100	100	100	100	100
22		5406659	5406659	5406659	5406659	5406659	5406659		22		100	100	100	100	100	100
SetB2 - LiME^DA
TP									Sensitivity
	beta	0.15	0.2	0.25	0.3	0.35	0.4			beta	0.15	0.2	0.25	0.3	0.35	0.4
alpha									alpha
16		18922810	18848288	18802010	18762503	18720422	18629493		16		93.6491547	93.2757838	93.0455261	92.8482212	92.63655	92.1797801
17		18859468	18803620	18749133	18708939	18653889	18542732		17		93.2383389	92.9617248	92.6915077	92.4915447	92.2171778	91.6646815
18		18818686	18767016	18724869	18680791	18583584	18420122		18		92.999376	92.7437504	92.5350593	92.3163347	91.8342347	91.0240369
19		18788482	18739962	18696830	18641949	18538419	18342353		19		92.8361375	92.5962937	92.3827308	92.1107259	91.5980117	90.6272872
20		18763142	18716173	18667801	18590634	18448056	18178888		20		92.7058449	92.4735634	92.2340457	91.8519524	91.1460939	89.8143772
21		18739926	18692128	18631179	18527394	18331800	17978811		21		92.5890109	92.3525799	92.0507111	91.5371285	90.5691631	88.8231015
22		18730489	18678991	18610342	18490111	18264760	17868340		22		92.5414022	92.2867161	91.9468173	91.3517533	90.2368253	88.2762018
FP									Precision
	beta	0.15	0.2	0.25	0.3	0.35	0.4			beta	0.15	0.2	0.25	0.3	0.35	0.4
alpha									alpha
16		151999	57805	45495	42453	41104	39448		16		99.2031427	99.694252	99.7586153	99.7742457	99.7809133	99.7886972
17		29226	22877	21976	21652	21159	20500		17		99.8452725	99.8784851	99.8829265	99.884403	99.8866991	99.8895666
18		14439	14050	13944	13744	13364	12826		18		99.9233319	99.9251906	99.9255876	99.9264812	99.9281387	99.9304181
19		11069	11025	10926	10743	10485	10046		19		99.9411209	99.9412031	99.9415964	99.9424051	99.9434737	99.9452606
20		9938	9888	9774	9592	9278	8863		20		99.9470625	99.9471966	99.9476699	99.9484307	99.9497327	99.9512694
21		9471	9410	9248	9068	8709	8230		21		99.9494864	99.9496833	99.9503874	99.9510802	99.9525149	99.9542448
22		9256	9200	9040	8808	8457	7972		22		99.9506077	99.9507711	99.9514484	99.9523864	99.9537192	99.9554047
FN									F1 score
	beta	0.15	0.2	0.25	0.3	0.35	0.4			beta	0.15	0.2	0.25	0.3	0.35	0.4
alpha									alpha
16		1283256	1358766	1405313	1445211	1488040	1580463		16		96.3461736	96.378274	96.2852019	96.1867158	96.0760984	95.833444
17		1367692	1423651	1478322	1518790	1574326	1686141		17		96.4287677	96.2960603	96.1529404	96.0459229	95.8988402	95.6005455
18		1416596	1468327	1510563	1554838	1652425	1816425		18		96.3371043	96.2006319	96.0884245	95.9707799	95.710373	95.2695245
19		1449846	1498388	1541617	1596681	1700469	1896974		19		96.2576988	96.1286518	96.0136217	95.8668826	95.5889368	95.0584745
20		1476296	1523312	1571798	1649147	1792039	2061622		20		96.1903664	96.0652418	95.9360564	95.729303	95.3451249	94.6120773
21		1499977	1547835	1608946	1712911	1908864	2262332		21		96.1285583	96.0010658	95.8380375	95.5592507	95.0297701	94.0605026
22		1509629	1561182	1629991	1750454	1976156	2373061		22		96.1034111	95.9659697	95.7821847	95.4587366	94.8470526	93.7534736
TN									Specificity
	beta	0.15	0.2	0.25	0.3	0.35	0.4			beta	0.15	0.2	0.25	0.3	0.35	0.4
alpha									alpha
16		5297967	5391173	5403214	5405865	5406466	5406628		16		97.9896642	99.7135754	99.9362823	99.9853144	99.9964303	99.9994266
17		5399646	5405884	5406601	5406651	5406658	5406659		17		99.8702896	99.9856658	99.9989272	99.999852	99.9999815	100
18		5406311	5406639	5406656	5406659	5406659	5406659		18		99.9935635	99.9996301	99.9999445	100	100	100
19		5406635	5406657	5406659	5406659	5406659	5406659		19		99.9995561	99.999963	100	100	100	100
20		5406656	5406659	5406659	5406659	5406659	5406659		20		99.9999445	100	100	100	100	100
21		5406658	5406659	5406659	5406659	5406659	5406659		21		99.9999815	100	100	100	100	100
22		5406658	5406659	5406659	5406659	5406659	5406659		22		99.9999815	100	100	100	100	100
Cluster number
Set A2									Set B2
alpha		R_1+G	R_1^RC+G	R_2+G	R_2^RC+G	Mean			alpha		R_1+G	R_1^RC+G	R_2+G	R_2^RC+G	Mean
16		643142704	643102111	645270976	645198012	644178451			16		620337994	620392836	624013784	624036512	622195282
17		578421443	578424319	574088311	573990157	576231058			17		544391958	544470462	538725313	538755166	541585725
18		496353516	496392609	485526988	485429182	490925574			18		460410891	460485840	446312861	446315814	453381352
19		442527771	442580240	427324214	427240147	434918093			19		409191698	409261501	389922578	389915929	399572927
20		412098820	412167280	394182155	394090499	403134689			20		381572713	381637934	381637934	359323664	376043061
21		394011084	394083101	374259641	374169911	384130934			21		365462532	365528701	341296637	341302839	353397677
22		381485909	381559511	360316334	360223786	370896385			22		354269472	354336807	328644000	328651047	341475332

## Sheet: S3 - Resources
Table S3. Resources.
Time and memory consumption for the classification of setA2, not including random shuffled reads.
Time and memory consumption for the LiME classification of one single paired-end read in setA2.
Database construction
Classifier		Maximum Resident Set Size (kB)	Runtime (secs)
CLARK-S		127,489,804	24488
Centrifuge		9,773,384	6910
LiME	eGSA(G) compiled with MEMLIMIT=2048/15360	2,106,832/15,734,700	16213/5616
	BCR(R), for each set R	551,420	1709
	eGAP(S) with --trlcp=16, for each set S	5,469,704	4531
Magic-BLAST		61,076	31
Kraken2		9,524,744	4546
Taxmaps		11,537,852	7290
Classification setA2
Classifier		Maximum Resident Set Size (kB)	Runtime (secs)
CLARK-S		82,500,288	12870
Centrifuge		1,558,648	1598
LiME^eBWT	Step 1	16,240	257
	Step 2	20,296,840	8511
	Step 3	255,764	171
LiME^DA	Step 1	16,240	257
	Step 2	20,296,840	4598
	Step 3	255,764	300
LightMetaEbwt [AlCoB 2019]	Step 1	8,391,848	404
	Step 2	20,171,956	40524
	Step 3	3,500	631
Magic-BLAST		15,273,416	37662
Kraken2		4,870,076	454
Taxmaps		5,061,464	49836
Classification of one single paired-end read in setA2
Classifier	Details	Maximum Resident Set Size (kB)	Runtime (secs)
LiME^eBWT	Step 1	16,240	256.532
	Step 2	4,620	0.027
	Step 3	4.108	0.000
LiME^DA	Step 1	16,240	256.532
	Step 2	4.328	0.004
	Step 3	4.284	0.001

## Sheet: S4 - Thread scaling
Table S4. Thread scaling evaluation.
Paired-end evaluation of setA2 with LiME^eBWT
	Step 1*		Step 2*		Step 3
Number of threads	Runtime (s)		Runtime (s)		Runtime (s)
1	63.8002		2063.3203		170.8019
2	38.5344		1589.9668		119.6426
4	33.9770		910.6000		71.9384
6	33.6390		1040.2221		63.5428
8	33.5669		1137.9666		56.3523
Paired-end evaluation of setA2 with LiME^DA
	Step 1*		Step 2*		Step 3
Number of threads	Runtime (s)		Runtime (s)		Runtime (s)
1	63.800		1216.8217		300.5282
2	38.5344		870.5864		212.2254
4	33.9770		659.0856		130.4612
6	33.6390		761.6876		102.8855
8	33.5669		832.4807		87.2096
* The times of Step 1 and Step 2 are shown only for the set R1, the times for the set R2 and their reverse complements are similar. The user can decide whether to run them in parallel, at the expense of a greater use of the internal memory, thus being able to quadruple the number of cores.

## Sheet: S5 - Microbiome comparison
Table S5. Microbiome comparison results
Magic-BLAST; CLARK-S; LiME^eBWT				Magic-BLAST; CLARK-S; LiME^DA
Classified by Magic-BLAST, CLARK-S and LiME^eBWT:		3,963,921		Classified by all:		3,965,303
Classified identically:		3,907,471		Classified identically		3,907,727
Classified differently Magic-BLAST vs CLARK-S		45,704		Classified differently Magic-BLAST vs CLARK-S		46,150
Classified differently Magic-BLAST vs LiME^eBWT		21,908		Classified differently Magic-BLAST vs LiME^DA		22,781
Classified differently LiME^eBWT vs CLARK-S		47,913		Classified differently LiME^DA vs CLARK-S		49,164
Classified by Magic-BLAST and CLARK-S only:		19,749		Classified by Magic-BLAST and CLARK-S only:		18,367
Classified differently		12,809		Classified differently		12,363
Classified by Magic-BLAST and LiME^eBWT only:		385,737		Classified by Magic-BLAST and LiME^DA only:		388,400
Classified differently		52,978		Classified differently		54,089
Classified by LiME^eBWT and CLARK-S only:		76,057		Classified by LiME^DA and CLARK-S only:		88,777
Classified differently		19,445		Classified differently		28,211
Classified by Magic-BLAST only:		23,039		Classified by Magic-BLAST only:		20,376
Classified by LiME^eBWT only:		355,230		Classified by LiME^DA only:		342,510
Classified by CLARK-S only:		98,382		Classified by CLARK-S only:		120,839
Magic-BLAST; Centrifuge; LiME^eBWT				Magic-BLAST; Centrifuge; LiME^DA
Classified by all:		4,192,724		Classified by all:		4,194,440
Classified identically		4,063,741		Classified identically		4,063,741
Classified differently Magic-BLAST vs Centrifuge		114,795		Classified differently Magic-BLAST vs Centrifuge		115,751
Classified differently Magic-BLAST vs LiME^eBWT		63,340		Classified differently Magic-BLAST vs LiME^DA		63,963
Classified differently LiME^eBWT vs Centrifuge		85,392		Classified differently LiME^DA vs Centrifuge		88,003
Classified by Magic-BLAST and Centrifuge only:		14,233		Classified by Magic-BLAST and Centrifuge only:		12,517
Classified differently		6,014		Classified differently		5,058
Classified by Magic-BLAST and LiME^eBWT only:		156,934		Classified by Magic-BLAST and LiME^DA only:		159,263
Classified differently:		11,546		Classified differently		12,907
Classified by LiME^eBWT and Centrifuge only:		125,626		Classified by LiME^DA and Centrifuge only:		135,829
Classified differently		24,406		Classified differently		30,117
Classified by Magic-BLAST only:		28,555		Classified by Magic-BLAST only:		26,226
Classified by LiME^eBWT only:		129,072		Classified by LiME^DA only:		118,869
Classified by Centrifuge only:		48,813		Classified by Centrifuge only:		73,787
Magic-BLAST; kraken2; LiME^eBWT				Magic-BLAST; kraken2; LiME^DA
Classified by all:		4,256,946		Classified by all:		4,259,129
Classified identically		4,146,725		Classified identically		4,147,121
Classified differently Magic-BLAST vs kraken2		80,380		Classified differently Magic-BLAST vs kraken2		81,388
Classified differently Magic-BLAST vs LiME^eBWT		66,247		Classified differently Magic-BLAST vs LiME^DA		67,161
Classified differently LiME^eBWT vs kraken2		81,411		Classified differently LiME^DA vs kraken2		83,875
Classified by Magic-BLAST and kraken2 only:		18,536		Classified by Magic-BLAST and kraken2 only:		16,353
Classified differently		8,488		Classified differently		7,480
Classified by Magic-BLAST and LiME^eBWT only:		92,712		Classified by Magic-BLAST and LiME^DA only:		94,574
Classified differently		8,639		Classified differently		9,709
Classified by LiME^eBWT and kraken2 only:		132,969		Classified by LiME^DA and kraken2 only:		144,357
Classified differently		37,513		Classified differently		45,227
Classified by Magic-BLAST only:		24,252		Classified by Magic-BLAST only:		22,390
Classified by LiME^eBWT only:		89,258		Classified by LiME^DA only:		77,870
Classified by kraken2 only:		41,470		Classified by kraken2 only:		65,259.
Magic-BLAST; taxMaps; LiME^eBWT				Magic-BLAST; taxMaps; LiME^DA
Classified by all:		4,186,590		Classified by all:		4,189,665
Classified identically		4,140,722		Classified identically		4,142,555
Classified differently Magic-BLAST vs taxMaps		18.887		Classified differently Magic-BLAST vs taxMaps		19.237
Classified differently Magic-BLAST vs LiME^eBWT		34.928		Classified differently Magic-BLAST vs LiME^DA		36.24
Classified differently LiME^eBWT vs taxMaps		40.964		Classified differently LiME^DA vs taxMaps		42.217
Classified by Magic-BLAST and taxMaps only:		25.037		Classified by Magic-BLAST and taxMaps only:		21.962
Classified differently		4.282		Classified differently		3.932
Classified by Magic-BLAST and LiME^eBWT only:		163.068		Classified by Magic-BLAST and LiME^DA only:		164.038
Classified differently		39.958		Classified differently		40.63
Classified by LiME^eBWT and taxMaps only:		49.658		Classified by LiME^DA and taxMaps only:		56.888
Classified differently		23.783		Classified differently		29.328
Classified by Magic-BLAST only:		17.751		Classified by Magic-BLAST only:		16.781
Classified by LiME^eBWT only:		70.236		Classified by LiME^DA only:		63.006
Classified by taxMaps only:		124.781		Classified by taxMaps only:		152.728
